# Supplementary material for: In Vitro, In Vivo and In Silico Characterization of a Novel Kappa-Opioid Receptor Antagonist
Source: Pharmaceuticals (Basel). 2022 May 28;15(6):680. doi: 10.3390/ph15060680 (PMC9229160; doi:10.3390/ph15060680)
Supplement: Supplementary file 1 [file pharmaceuticals-15-00680-s001.zip]

Archive with 1 entries (1 files):
- pharmaceuticals-1724236-supplementary.pdf
